# Supplementary material for: Experimental and Artificial Neuron Network Insights into the Removal of Organic Dyes from Wastewater Using a Clay/Gum Arabic Nanocomposite
Source: Nanomaterials (Basel). 2025 Jun 3;15(11):857. doi: 10.3390/nano15110857 (PMC12157174; doi:10.3390/nano15110857)
Supplement: Supplementary file 1 [file nanomaterials-15-00857-s001.zip]

Archive with 1 entries (1 files):
- nanomaterials-3610833-supplementary.pdf
